# Supplementary material for: Exploring the 3,5-Dibromo-4,6-dimethoxychalcones and Their Flavone Derivatives as Dual α-Glucosidase and α-Amylase Inhibitors with Antioxidant and Anticancer Potential
Source: Antioxidants (Basel). 2024 Oct 17;13(10):1255. doi: 10.3390/antiox13101255 (PMC11505200; doi:10.3390/antiox13101255)
Supplement: Supplementary file 1 [file antioxidants-13-01255-s001.zip]

Archive with 1 entries (1 files):
- antioxidants-3248544-supplementary.pdf
